# Supplementary material for: Adverse infant outcomes following low-risk pregnancies in England: a retrospective cohort study
Source: BMC Pregnancy Childbirth. 2023 May 9;23:330. doi: 10.1186/s12884-023-05598-2 (PMC10170847; doi:10.1186/s12884-023-05598-2)
Supplement: Supplementary file 2 — Additional file 2. List of codes used to identify adverse infant outcomes. [file 12884_2023_5598_MOESM2_ESM.xlsx]

## Sheet: Index
Additional file 2. List of codes used to identify adverse infant outcomes
Adverse infant outcomes
Neonatal or infant death
Infant sepsis
Very low or low birth weight
Macrosomia
Major congenital anomalies
Minor congenital anomalies
Small for gestational age
Large for gestational age

## Sheet: Small for gestational age
Readcode	Readcode_description	ICD10	ICD10_description
L265000	Small-for-dates unspecified	P05.0	Light for gestational age
L265100	Small-for-dates - delivered	P05.1	Small for gestational age
L265200	Small-for-dates with antenatal problem
L265z00	Small-for-dates NOS

## Sheet: Large for gestational age
Readcode	Readcode_description	ICD10	ICD10_description
L266000	Large-for-dates unspecified	P08.1	Other heavy for gestational age infants
L266100	Large-for-dates - delivered
L266200	Large-for-dates with antenatal problem
L266z00	Large-for-dates NOS
Q121.00	Other 'large-for-dates' infant
Qyu1200	[X]Other 'heavy for gestational age' infants

## Sheet: Neonatal or infant death
CPRD dervied variable	ONS
Date of transfer, discharge status= death	Date of death

## Sheet: Infant sepsis
Readcode	Readcode_description	ICD10	ICD10_description
Q40A.00	Sepsis of the newborn	P36.0	Sepsis of newborn due to streptococcus, group B
Q40A000	Sepsis of newborn due to Staphylococcus aureus	P36.1	Sepsis of newborn due to other and unspecified streptococci
Q40A100	Sepsis of newborn due to Escherichia coli	P36.2	Sepsis of newborn due to Staphylococcus aureus
Q40A200	Sepsis of newborn due to anaerobes	P36.3	Sepsis of newborn due to other and unspecified staphylococci
Q40W.00	Sepsis of newborn due to other+unspecified streptococci	P36.4	Sepsis of newborn due to Escherichia coli
Q40y011	Congenital sepsis NOS	P36.5	Sepsis of newborn due to anaerobes
Qyu4100	[X]Sepsis/newborn due to other+unspecified staphylococcus	P36.8	Other bacterial sepsis of newborn
Qyu4200	[X]Other bacterial sepsis of newborn	P36.9	Bacterial sepsis of newborn, unspecified
Qyu4800	[X]Sepsis of newborn due to other+unspecified streptococci

## Sheet: Very low birth weight
Readcode	Readcode_description	ICD10	ICD10_description	HES_data_variable
636A.00	Baby BW= below 751gm	P07.0	Extremely low birth weight (birth weight 999g or less)	variable name: birweit
636B.00	Baby BW= 751g-1kg
Q115.00	Extremely low birth weight infant			This field is for weight of baby in grams immediately after birth.
				This item appears for each baby on multiple birth delivery codes.
				Weight is recoded in grams.
				If birweit 300-999g

## Sheet: Low birth weight
Readcode	Readcode_description	ICD10	ICD10_description	HES_data_variable
6361.00	Baby BW=<3% (under 2500 g)	P07.1	Other low birth weight (birth weight 1000-2400g)	variable name: birweit
636C.00	Baby BW= 1.0–1.5kg
636D.00	Baby BW= 1.5–2.0kg			This field is for weight of baby in grams immediately after birth.
636E.00	Baby BW= 2.0 – 2.5kg			This item appears for each baby on multiple birth delivery codes.
Q114.00	Low birthweight			Weight is recoded in grams.
Q114000	Birth weight 1000–2499 g			If birweit 1000-2499g
Qyu1000	[X]Other low birth weight

## Sheet: Macrosomia
Readcode	Readcode_description	ICD10	ICD10_description	HES_data_variable
Q120.00	Very large baby – weight greater than 4500gm	P08.0	Exceptionally large newborn baby	variable name: birweit
				This field is for weight of baby in grams immediately after birth.
				This item appears for each baby on multiple birth delivery codes.
				Weight is recoded in grams.
				If birweit 4001-7000g

## Sheet: Major congenital anomalies
Readcode	Readcode_description	ICD10	ICD10_description
P24..00	Other specified brain anomalies	Q01.8	Encephalocele of other sites
P24z.00	Other specified brain anomalies NOS	Q06.4	Hydromyelia
P25..00	Other specified spinal cord anomalies	Q13.8	Other congenital malformations of anterior segment of eye
P25y.00	Other specified anomalies of spinal cord	Q14.3	Congenital malformation of choroid
P2x0.00	Agenesis of nerve, unspecified	Q14.8	Other congenital malformations of posterior segment of eye
P2y..00	Unspecified nervous system anomaly of brain, cord and nervous system	Q15.8	Other specified congenital malformations of eye
P2yz.00	Unspecified nervous system anomaly NOS	Q16.0	Congenital absence of (ear) auricle
P2z..00	Nervous system anomalies NOS	Q16.1	Congenital absence, atresia and stricture of auditory canal (external)
P401011	Absence of ear NOS	Q16.2	Absence of eustachian tube
P40z000	Congenital absence of ear NOS	Q16.3	Congenital malformation of ear ossicles
P43..00	Congenital ear anomaly NOS	Q16.5	Congenital malformation of inner ear
P70..00	Patent ductus arteriosus	Q16.9	Congenital malformation of ear causing impairment of hearing, unspecified
P70..11	Botalli's patent ductus	Q25.8	Other congenital malformations of great arteries
P735.00	Stenosis of pulmonary artery	Q26.5	Anomalous portal venous connection
P735.11	Congenital stricture of pulmonary artery	Q26.6	Portal vein-hepatic artery fistula
PA...00	Other congenital upper alimentary tract anomalies	Q26.7	Other congenital malformations of great veins
PAz2.00	Unspecified anomalies of stomach	Q26.8	Congenital malformation of great vein, unspecified
PBy1.00	Duplication of digestive system NOS	Q51.1	Doubling of uterus with doubling of cervix and vagina
PBy2.00	Congenital malposition of digestive system NOS	Q51.2	Other doubling of uterus
PBy2.11	Ectopic digestive organs NOS	Q52.1	Doubling of vagina
PC8..00	Congenital anomaly of male genital system	Q52.2	Congenital rectovaginal fistula
PC80.00	Other specified congenital anomaly of male genital system	Q67.6	Pectus excavatum
PD8..00	Congenital abnormality of the kidney	Q72.1	Congenital absence of thigh and lower leg with foot present
PDz0.00	Unspecified anomaly of kidney	Q72.2	Congenital absence of both lower leg and foot
PE30.00	Congenital dislocation of hip	Q72.6	Longitudinal reduction defect of fibula
PE30z00	Congenital dislocation of hip NOS	Q72.8	Other reduction defects of lower limb(s)
PE3z.00	Congenital dislocation of hip NOS	Q78.6	Multiple congenital exostoses
PHz0.00	Unspecified congenital anomalies of skin	Q78.8	Other specified osteochondrodysplasias
F28y200	Enlarged brain	Q79.0	Congenital diaphragmatic hernia
G861000	Primary (congenital) lymphoedema	Q79.1	Other congenital malformations of diaphragm
K562.12	Atresia of vagina	Q79.2	Exomphalos
K562300	Atresia of vagina	Q79.3	Gastroschisis
N233011	Arthrogryposis multiplex congenita.	Q90.9	Down syndrome, unspecified
P00..00	Anencephalus	Q91.0	Trisomy 18, meiotic nondisjunction
P00..11	Congenital absence of brain	P35.0	Congenital rubella syndrome
P00y.00	Other specified anencephalus	P35.1	Congenital cytomegalovirus infection
P00z.00	Anencephalus NOS	P37.1	Congenital toxoplasmosis
P01..00	Craniorachischisis	Q00.0	Anencephaly
P02..00	Iniencephaly	Q00.1	Craniorachischisis
P0z..00	Anencephalus and similar anomalies NOS	Q00.2	Iniencephaly
P1...00	Spina bifida	Q01.0	Frontal encephalocele
P10..00	Spina bifida with hydrocephalus	Q01.1	Nasofrontal encephalocele
P10..11	Arnold - Chiari syndrome	Q01.2	Occipital encephalocele
P100.00	Unspecified spina bifida with hydrocephalus	Q01.9	Encephalocele, unspecified
P100000	Spina bifida with hydrocephalus, unspecified	Q03	Congenital hydrocephalus
P100100	Cervical spina bifida with hydrocephalus	Q03.0	Malformations of aqueduct of Sylvius
P100200	Thoracic spina bifida with hydrocephalus	Q03.1	Atresia of foramina of Magendie and Luschka
P100300	Lumbar spina bifida with hydrocephalus	Q03.8	Other congenital hydrocephalus
P100z00	Spina bifida with hydrocephalus NOS	Q03.9	Congenital hydrocephalus, unspecified
P101.00	Arnold - Chiari syndrome	Q04.0	Congenital malformations of corpus callosum
P10y.00	Other specified spina bifida with hydrocephalus	Q04.1	Arhinencephaly
P10z.00	Spina bifida with hydrocephalus NOS	Q04.2	Holoprosencephaly
P11..00	Spina bifida without mention of hydrocephalus	Q04.3	Other reduction deformities of brain
P110000	Spina bifida without mention of hydrocephalus, site unspecified	Q04.4	Septo-optic dysplasia
P110100	Cervical spina bifida without mention of hydrocephalus	Q04.5	Megalencephaly
P110z00	Unspecified spina bifida without mention of hydrocephalus NOS	Q04.8	Other specified congenital malformations of brain
P11y.00	Other specified spina bifida without hydrocephalus	Q04.9	Congenital malformation of brain, unspecified
P11y.11	Syringomyelocele	Q05.0	Cervical spina bifida with hydrocephalus
P11z.00	Spina bifida without mention of hydrocephalus NOS	Q05.1	Thoracic spina bifida with hydrocephalus
P11z.13	Billroth's disease	Q05.2	Lumbar spina bifida with hydrocephalus
P1z..00	Spina bifida NOS	Q05.3	Sacral spina bifida with hydrocephalus
P20..00	Encephalocele	Q05.4	Unspecified spina bifida with hydrocephalus
P20..12	Cephalocele	Q05.5	Cervical spina bifida without hydrocephalus
P205.00	Frontal encephalocele	Q05.6	Thoracic spina bifida without hydrocephalus
P206.00	Nasofrontal encephalocele	Q05.7	Lumbar spina bifida without hydrocephalus
P20z.00	Encephalocele NOS	Q05.8	Sacral spina bifida without hydrocephalus
P20z000	Occipital encephalocele	Q05.9	Spina bifida, unspecified
P20z100	Encephalocele of other specified site	Q06.0	Amyelia
P22..00	Reduction deformities of brain	Q06.1	Hypoplasia and dysplasia of spinal cord
P220.00	Agenesis of brain, part unspecified	Q06.2	Diastematomyelia
P221.00	Aplasia of brain, part unspecified	Q06.3	Other congenital cauda equina malformations
P222.00	Hypoplasia of brain, part unspecified	Q06.8	Other specified congenital malformations of spinal cord
P224.00	Arhinencephaly	Q06.9	Congenital malformation of spinal cord, unspecified
P225.00	Holoprosencephaly	Q07.0	Arnold-Chiari syndrome
P228.00	Anomalies of corpus callosum	Q07.9	Congenital malformation of nervous system, unspecified
P228z00	Anomaly of corpus callosum NOS	Q10.0	Congenital ptosis
P22y.00	Other specified reduction deformities of brain	Q10.4	Absence and agenesis of lacrimal apparatus
P22yz00	Other reduction deformity of brain NOS	Q10.6	Other congenital malformations of lacrimal apparatus
P22z.00	Reduction deformities of brain NOS	Q10.7	Congenital malformation of orbit
P22z.12	Agenesis of part of brain NEC	Q11.0	Cystic eyeball
P22z.13	Hypoplasia of part of brain NEC	Q11.1	Other anophthalmos
P23..00	Congenital hydrocephalus	Q11.2	Microphthalmos
P230.00	Aqueduct of Sylvius anomaly	Q11.3	Macrophthalmos
P23y.00	Other specified congenital hydrocephalus	Q12.0	Congenital cataract
P23z.00	Congenital hydrocephalus NOS	Q12.1	Congenital displaced lens
P241.11	Megalencephaly	Q12.2	Coloboma of lens
P241.12	Enlarged brain	Q12.3	Congenital aphakia
P246.00	Septo-optic dysplasia	Q12.4	Spherophakia
P249.00	Megalencephaly	Q12.8	Other congenital lens malformations
P250.00	Diastematomyelia	Q12.9	Congenital lens malformation, unspecified
P251.00	Hydromyelia	Q13.0	Coloboma of iris
P25y000	Amyelia	Q13.1	Absence of iris
P2y1.00	Congenital spinal cord anomaly	Q13.2	Other congenital malformations of iris
P3...00	Congenital eye anomalies	Q13.3	Congenital corneal opacity
P30..00	Anophthalmos	Q13.4	Other congenital corneal malformations
P300.00	Clinical anophthalmos, unspecified	Q13.9	Congenital malformation of anterior segment of eye, unspecified
P300200	Congenital absence of eye	Q14.0	Congenital malformation of vitreous humour
P300z00	Anophthalmos NOS	Q14.1	Congenital malformation of retina
P301.00	Congenital cystic eyeball	Q14.2	Congenital malformation of optic disc
P303.00	Congenital absence of eyes	Q14.9	Congenital malformation of posterior segment of eye, unspecified
P30z.00	Anophthalmos NOS	Q15.0	Congenital glaucoma
P31..00	Microphthalmos	Q15.9	Congenital malformation of eye, unspecified
P310.00	Microphthalmos, unspecified	Q16.4	Other congenital malformations of middle ear
P310z00	Unspecified microphthalmos NOS	Q17.8	Other specified congenital malformations of ear
P312.00	Microphthalmos with other eye anomaly	Q18.3	Webbing of neck
P31z.00	Microphthalmos NOS	Q20.0	Common arterial trunk
P320z00	Unspecified buphthalmos NOS	Q20.1	Double outlet right ventricle
P321.00	Simple buphthalmos	Q20.2	Double outlet left ventricle
P321.11	Enlarged eye NOS	Q20.3	Discordant ventriculoarterial connection
P32z.00	Buphthalmos NOS	Q20.4	Double inlet ventricle
P330.00	Congenital cataract, unspecified	Q20.5	Discordant atrioventricular connection
P335.00	Congenital aphakia	Q20.6	Isomerism of atrial appendages
P335.11	Congenital absence of lens	Q20.8	Other congenital malformations of cardiac chambers and connections
P335.12	Agenesis of lens	Q20.9	Congenital malformation of cardiac chambers and connections, unspecified
P336.00	Anomalies of lens shape	Q21.0	Ventricular septal defect
P336100	Spherophakia	Q21.2	Atrioventricular septal defect
P336200	Coloboma of lens	Q21.3	Tetralogy of Fallot
P336z00	Anomalies of lens shape NOS	Q21.4	Aortopulmonary septal defect
P340z00	Corneal size or shape anomalies NOS	Q21.8	Other congenital malformations of cardiac septa
P341.00	Congenital corneal opacities	Q21.9	Congenital malformation of cardiac septum, unspecified
P341z00	Congenital corneal opacities NOS	Q22.0	Pulmonary valve atresia
P343.00	Aniridia	Q22.1	Congenital pulmonary valve stenosis
P343.11	Congenital absence of iris	Q22.2	Congenital pulmonary valve insufficiency
P344600	Aplasia of iris	Q22.3	Other congenital malformations of pulmonary valve
P34y.00	Other specified anterior segment anomalies	Q22.4	Congenital tricuspid stenosis
P34z.00	Anterior segment anomalies NOS	Q22.5	Ebstein anomaly
P35..00	Posterior chamber congenital anomalies	Q22.6	Hypoplastic right heart syndrome
P350z00	Vitreous anomalies NOS	Q22.8	Other congenital malformations of tricuspid valve
P355.00	Other congenital retinal changes	Q22.9	Congenital malformation of tricuspid valve, unspecified
P355z00	Other congenital retinal changes NOS	Q23.0	Congenital stenosis of aortic valve
P356.11	Optic disc congenital anomalies	Q23.1	Congenital insufficiency of aortic valve
P358z00	Specified anomaly of choroid NOS	Q23.2	Congenital mitral stenosis
P35y.00	Other specified congenital anomalies of posterior chamber	Q23.3	Congenital mitral insufficiency
P35z.00	Congenital anomalies of posterior chamber NOS	Q23.4	Hypoplastic left heart syndrome
P360.00	Congenital ptosis	Q23.8	Other congenital malformations of aortic and mitral valves
P365.00	Congenital orbit anomalies	Q23.9	Congenital malformation of aortic and mitral valves, unspecified
P37..00	Macrophthalmos	Q24.0	Dextrocardia
P3y..00	Other specified eye anomalies	Q24.1	Laevocardia
P3yz.00	Other eye anomalies NOS	Q24.2	Cor triatriatum
P3z..00	Congenital eye anomalies NOS	Q24.3	Pulmonary infundibular stenosis
P401.00	Congenital absence of external ear	Q24.4	Congenital subaortic stenosis
P401000	Congenital absence of external ear, unspecified	Q24.5	Malformation of coronary vessels
P401211	Congenital absence ear auricle	Q24.6	Congenital heart block
P401300	Congenital absence of auricle	Q24.8	Other specified congenital malformations of heart
P402111	Congenital stricture of external auditory canal	Q24.9	Congenital malformation of heart, unspecified
P404.00	Anomaly of ossicles	Q25.1	Coarctation of aorta
P404z00	Anomaly of ossicles NOS	Q25.2	Atresia of aorta
P45..00	Congenital webbing of neck	Q25.3	Stenosis of aorta
P451.00	Pterygium colli	Q25.5	Atresia of pulmonary artery
P45z.00	Congenital webbing of neck NOS	Q25.7	Other congenital malformations of pulmonary artery
P4y..00	Other specified face and neck anomalies	Q25.9	Congenital malformation of great arteries, unspecified
P4yz.00	Other specified face and neck anomalies NOS	Q26.0	Congenital stenosis of vena cava
P4z..00	Congenital face or neck anomaly NOS	Q26.2	Total anomalous pulmonary venous connection
P4z1.00	Congenital anomaly of face NOS	Q26.3	Partial anomalous pulmonary venous connection
P50..00	Common aorto-pulmonary trunk	Q26.4	Anomalous pulmonary venous connection, unspecified
P50..11	Aortic septal defect	Q30.0	Choanal atresia
P50..12	Common truncus	Q30.1	Fissured, notched and cleft nose
P500.00	Absent septum between aorta and pulmonary artery	Q30.2	Congenital perforated nasal septum
P500.11	Persistent truncus arteriosus	Q30.8	Other congenital malformations of nose
P500.12	Truncus arteriosus	Q30.9	Congenital malformation of nose, unspecified
P501.00	Aortic septal defect	Q32.1	Other congenital malformations of trachea
P501.11	Aortopulmonary window	Q32.3	Congenital stenosis of bronchus
P501.12	Aorticopulmonary septal defect	Q32.4	Other congenital malformations of bronchus
P502.00	Persistent truncus arteriosus	Q33.2	Sequestration of lung
P502.11	Truncus arteriosus	Q33.3	Agenesis of lung
P50z.00	Common aorto-pulmonary trunk NOS	Q33.4	Congenital bronchiectasis
P51..00	Transposition of great vessels	Q33.5	Ectopic tissue in lung
P511.00	Double outlet right ventricle	Q33.8	Other congenital malformations of lung
P511300	Taussig-Bing syndrome	Q33.9	Congenital malformation of lung, unspecified
P511z00	Double outlet right ventricle NOS	Q34.0	Anomaly of pleura
P51y.00	Other specified transposition of great vessels	Q34.1	Congenital cyst of mediastinum
P51z.00	Great vessel transposition NOS	Q34.8	Other specified congenital malformations of respiratory system
P51z.11	Transposition of arterial trunk NEC	Q34.9	Congenital malformation of respiratory system, unspecified
P52..00	Tetralogy of Fallot	Q35.1	Cleft hard palate
P520.00	Tetralogy of Fallot, unspecified	Q35.3	Cleft soft palate
P52z.00	Tetralogy of Fallot NOS	Q35.5	Cleft hard palate with cleft soft palate
P54..00	Ventricular septal defect	Q35.9	Cleft palate, unspecified
P540.00	Ventricular septal defect, unspecified	Q36.0	Cleft lip, bilateral
P541.00	Interventricular septal defect	Q36.1	Cleft lip, median
P54y.00	Other specified ventricular septal defect	Q36.9	Cleft lip, unilateral
P54z.00	Ventricular septal defect NOS	Q37.0	Cleft hard palate with bilateral cleft lip
P58..00	Double outlet left ventricle	Q37.1	Cleft hard palate with unilateral cleft lip
P59..00	Isomerism of atrial appendages	Q37.2	Cleft soft palate with bilateral cleft lip
P5X..00	Congenital malformations of cardiac chambers and connections	Q37.3	Cleft soft palate with unilateral cleft lip
P6...00	Other congenital heart anomalies	Q37.4	Cleft hard and soft palate with bilateral cleft lip
P60..00	Pulmonary valve anomalies	Q37.5	Cleft hard and soft palate with unilateral cleft lip
P600.00	Pulmonary valve anomaly, unspecified	Q37.8	Unspecified cleft palate with bilateral cleft lip
P601.00	Congenital atresia of the pulmonary valve	Q37.9	Unspecified cleft palate with unilateral cleft lip
P601z00	Congenital atresia of pulmonary valve NOS	Q38.0	Congenital malformations of lips, not elsewhere classified
P602.00	Congenital pulmonary stenosis	Q38.3	Other congenital malformations of tongue
P602z00	Congenital pulmonary stenosis NOS	Q38.4	Congenital malformations of salivary glands and ducts
P603.00	Right hypoplastic heart syndrome	Q38.6	Other congenital malformations of mouth
P603.11	Pseudotruncus arteriosus	Q38.7	Pharyngeal pouch
P60z.00	Other pulmonary valve anomalies	Q38.8	Other congenital malformations of pharynx
P60z000	Congenital insufficiency of the pulmonary valve	Q39.0	Atresia of oesophagus without fistula
P60zz00	Other pulmonary valve anomaly NOS	Q39.1	Atresia of oesophagus with tracheo-oesophageal fistula
P61..00	Congenital tricuspid atresia and stenosis	Q39.2	Congenital tracheo-oesophageal fistula without atresia
P611.00	Congenital tricuspid stenosis	Q39.3	Congenital stenosis and stricture of oesophagus
P61z.00	Congenital tricuspid atresia or stenosis NOS	Q39.4	Oesophageal web
P62..00	Ebstein's anomaly	Q39.5	Congenital dilatation of oesophagus
P63..00	Congenital aortic valve stenosis	Q39.6	Diverticulum of oesophagus
P64..00	Congenital aortic valve insufficiency	Q39.7	Other congenital malformations of oesophagus
P640.00	Congenital aortic valve insufficiency, unspecified	Q39.8	Congenital malformation of oesophagus, unspecified
P64z.00	Congenital aortic valve insufficiency NOS	Q40.3	Congenital malformation of stomach, unspecified
P65..00	Congenital mitral stenosis	Q40.8	Other specified congenital malformations of upper alimentary tract
P65..11	Duroziez's disease	Q40.9	Congenital malformation of upper alimentary tract, unspecified
P650.00	Congenital mitral stenosis, unspecified	Q41.0	Congenital absence, atresia and stenosis of duodenum
P65z.00	Congenital mitral stenosis NOS	Q41.1	Congenital absence, atresia and stenosis of jejunum
P66..00	Congenital mitral insufficiency	Q41.2	Congenital absence, atresia and stenosis of ileum
P67..00	Hypoplastic left heart syndrome	Q41.8	Congenital absence, atresia and stenosis of other specified parts of small intestine
P68..00	Congenital heart disease	Q41.9	Congenital absence, atresia and stenosis of small intestine, part unspecified
P6X..00	Congenital malformation of tricuspid valve, unspecified	Q42.0	Congenital absence, atresia and stenosis of rectum with fistula
P6y..00	Other specified heart anomalies	Q42.1	Congenital absence, atresia and stenosis of rectum without fistula
P6y1.00	Cor triatriatum	Q42.2	Congenital absence, atresia and stenosis of anus with fistula
P6y2.00	Pulmonary infundibular stenosis	Q42.3	Congenital absence, atresia and stenosis of anus without fistula
P6y3.00	Obstructive heart anomaly NEC	Q42.8	Congenital absence, atresia and stenosis of other parts of large intestine
P6y3z00	Obstructive heart anomaly NEC NOS	Q42.9	Congenital absence, atresia and stenosis of large intestine, part unspecified
P6y4.00	Coronary artery anomaly	Q43.1	Hirschsprung disease
P6y4z00	Coronary artery anomaly NOS	Q43.3	Congenital malformations of intestinal fixation
P6y5.00	Congenital heart block	Q43.4	Duplication of intestine
P6y6000	Dextrocardia	Q43.5	Ectopic anus
P6y6111	Laevocardia	Q43.6	Congenital fistula of rectum and anus
P6yy.00	Other specified heart anomalies	Q43.7	Persistent cloaca
P6yy.12	Hypoplasia of heart NOS	Q43.9	Congenital malformation of intestine, unspecified
P6yy.13	Congenital insufficiency of heart valve NEC	Q44.0	Agenesis, aplasia and hypoplasia of gallbladder
P6yy700	Atresia of heart valve NEC	Q44.1	Other congenital malformations of gallbladder
P6yyB00	Supernumerary heart valve cusps NEC	Q44.2	Atresia of bile ducts
P6yyz00	Other specified heart anomalies NOS	Q44.3	Congenital stenosis and stricture of bile ducts
P6z..00	Congenital heart anomaly NOS	Q44.5	Other congenital malformations of bile ducts
P6z..11	Chiari's malformation	Q44.6	Cystic disease of liver
P6z2.00	Acyanotic congenital heart disease NOS	Q44.7	Other congenital malformations of liver
P6z3.00	Cyanotic congenital heart disease NOS	Q45.0	Agenesis, aplasia and hypoplasia of pancreas
P6zz.00	Congenital heart anomaly NOS	Q45.1	Annular pancreas
P71..00	Coarctation of aorta	Q45.2	Congenital pancreatic cyst
P71z.00	Coarctation of aorta NOS	Q45.3	Other congenital malformations of pancreas and pancreatic duct
P722400	Supra-valvular aortic stenosis	Q45.9	Congenital malformation of digestive system, unspecified
P722411	Congenital stenosis of ascending aorta	Q50.0	Congenital absence of ovary
P722500	Atresia of aorta	Q50.3	Other congenital malformations of ovary
P73..00	Pulmonary artery anomalies	Q50.4	Embryonic cyst of fallopian tube
P730.00	Pulmonary artery anomaly, unspecified	Q50.6	Other congenital malformations of fallopian tube and broad ligament
P732.00	Pulmonary artery atresia	Q51.0	Agenesis and aplasia of uterus
P73y.00	Other specified anomaly of pulmonary artery	Q51.3	Bicornate uterus
P73z.00	Pulmonary artery anomaly NOS	Q51.4	Unicornate uterus
P74..00	Anomalies of great veins	Q51.5	Agenesis and aplasia of cervix
P740.00	Anomaly of great veins, unspecified	Q51.6	Embryonic cyst of cervix
P740000	Anomaly of the pulmonary veins, unspecified	Q51.7	Congenital fistulae between uterus and digestive and urinary tracts
P741.00	Total anomalous pulmonary venous return - TAPVR	Q51.8	Other congenital malformations of uterus and cervix
P741z00	Total anomalous pulmonary venous return NOS	Q51.9	Congenital malformation of uterus and cervix, unspecified
P742.00	Partial anomalous pulmonary venous return	Q52.0	Congenital absence of vagina
P744.00	Portal vein - hepatic artery fistula	Q52.4	Other congenital malformations of vagina
P74z.00	Other great vein anomalies	Q52.6	Congenital malformation of clitoris
P74zz00	Other great vein anomaly NOS	Q52.8	Other specified congenital malformations of female genitalia
P761.00	Anomaly of artery NEC	Q52.9	Congenital malformation of female genitalia, unspecified
P8...00	Respiratory system congenital anomalies	Q54.0	Hypospadias, balanic
P80..00	Choanal atresia	Q54.1	Hypospadias, penile
P800.00	Choanal atresia, unspecified	Q54.2	Hypospadias, penoscrotal
P80z.00	Choanal atresia NOS	Q54.3	Hypospadias, perineal
P81..00	Other anomalies of nose	Q54.8	Other hypospadias
P810.00	Congenital nose deformity, unspecified	Q54.9	Hypospadias, unspecified
P81z.00	Other anomalies of nose NOS	Q55.0	Absence and aplasia of testis
P83..00	Other anomalies of larynx, trachea and bronchus	Q55.1	Hypoplasia of testis and scrotum
P831z00	Anomaly of laryngeal or tracheal cartilage NOS	Q55.3	Atresia of vas deferens
P833200	Congenital stenosis of bronchus	Q55.4	Other congenital malformations of vas deferens, epididymis, seminal vesicles and prostate
P83y.00	Other anomaly of larynx, trachea and bronchus	Q55.5	Congenital absence and aplasia of penis
P83yz00	Other anomaly of larynx, trachea or bronchus NOS	Q55.6	Other congenital malformations of penis
P83z.00	Other anomalies of larynx, trachea or bronchus NOS	Q55.8	Other specified congenital malformations of male genital organs
P85..00	Lung agenesis, hypoplasia and dysplasia	Q55.9	Congenital malformation of male genital organ, unspecified
P850.00	Aplasia of lung	Q56.1	Male pseudohermaphroditism, not elsewhere classified
P852.00	Sequestration of lung	Q56.2	Female pseudohermaphroditism, not elsewhere classified
P853.00	Agenesis of lung	Q56.3	Pseudohermaphroditism, unspecified
P853.11	Congenital absence of lung	Q56.4	Indeterminate sex, unspecified
P853z00	Agenesis of lung NOS	Q60.0	Renal agenesis, unilateral
P85y.00	Other specified lung agenesis, hypoplasia or dysplasia	Q60.1	Renal agenesis, bilateral
P85yz00	Other lung agenesis, hypoplasia or dysplasia NOS	Q60.2	Renal agenesis, unspecified
P85z.00	Lung agenesis, hypoplasia or dysplasia NOS	Q60.3	Renal hypoplasia, unilateral
P860.00	Anomaly of lung, unspecified	Q60.4	Renal hypoplasia, bilateral
P861.00	Congenital bronchiectasis	Q60.5	Renal hypoplasia, unspecified
P86y.00	Other lung anomaly	Q60.6	Potter syndrome
P86yz00	Other lung anomaly NOS	Q61.1	Polycystic kidney, autosomal recessive
P86z.00	Lung anomaly NOS	Q61.2	Polycystic kidney, autosomal dominant
P8y..00	Other specified respiratory system anomalies	Q61.3	Polycystic kidney, unspecified
P8y3.00	Congenital cyst of mediastinum	Q61.4	Renal dysplasia
P8yz.00	Other specified respiratory system anomaly NOS	Q61.5	Medullary cystic kidney
P8z..00	Respiratory system anomaly NOS	Q61.8	Other cystic kidney diseases
P9...00	Cleft palate and lip	Q61.9	Cystic kidney disease, unspecified
P90..00	Cleft palate	Q62.0	Congenital hydronephrosis
P900.00	Cleft palate, unspecified	Q62.1	Atresia and stenosis of ureter
P900.11	Palatoschisis	Q62.2	Congenital megaloureter
P906.11	Cleft soft palate, central	Q62.3	Other obstructive defects of renal pelvis and ureter
P907.00	Complete cleft palate NOS	Q62.4	Agenesis of ureter
P907.11	Cleft hard palate NOS	Q62.5	Duplication of ureter
P908.00	Incomplete cleft palate NOS	Q62.6	Malposition of ureter
P908.11	Cleft soft palate NOS	Q62.8	Other congenital malformations of ureter
P90z.00	Cleft palate NOS	Q63.0	Accessory kidney
P91..00	Cleft lip (harelip)	Q63.1	Lobulated, fused and horseshoe kidney
P91..11	Cheiloschisis	Q63.2	Ectopic kidney
P91..12	Congenital fissure of lip	Q63.8	Other specified congenital malformations of kidney
P910.00	Cleft lip, unspecified	Q63.9	Congenital malformation of kidney, unspecified
P91z.00	Cleft lip NOS	Q64.0	Epispadias
P92..00	Cleft palate with cleft lip	Q64.1	Exstrophy of urinary bladder
P920.00	Cleft palate with cleft lip, unspecified	Q64.2	Congenital posterior urethral valves
P923.00	Bilateral complete cleft palate with cleft lip	Q64.3	Other atresia and stenosis of urethra and bladder neck
P92A.00	Cleft hard palate with cleft lip, bilateral	Q64.4	Malformation of urachus
P92z.00	Cleft palate with cleft lip NOS	Q64.5	Congenital absence of bladder and urethra
P9z..00	Cleft palate or cleft lip NOS	Q64.6	Congenital diverticulum of bladder
PA1..00	Other tongue anomalies	Q64.7	Other congenital malformations of bladder and urethra
PA10.00	Anomaly of tongue, unspecified	Q64.8	Other specified congenital malformations of urinary system
PA1z.00	Other tongue anomalies NOS	Q64.9	Congenital malformation of urinary system, unspecified
PA25y00	Other congenital anomaly of palate	Q65.0	Congenital dislocation of hip, unilateral
PA26.00	Diverticulum of pharynx	Q65.2	Congenital dislocation of hip, unspecified
PA26.11	Pharyngeal pouch	Q65.8	Other congenital deformities of hip
PA27.00	Other pharynx anomalies	Q65.9	Congenital deformity of hip, unspecified
PA27z00	Other pharynx anomalies NOS	Q66.0	Talipes equinovarus
PA29.00	Other anomalies of salivary glands or ducts	Q68.8	Other specified congenital musculoskeletal deformities
PA2Az00	Other anomaly of lip NOS	Q69.0	Accessory finger(s)
PA3..11	Congenital oesophageal ring	Q69.1	Accessory thumb(s)
PA30.00	Atresia of oesophagus	Q69.2	Accessory toe(s)
PA31.00	Congenital oesophageal stricture	Q69.9	Polydactyly, unspecified
PA31.11	Congenital oesophageal stenosis	Q70.0	Fused fingers
PA33.00	Imperforate oesophagus	Q70.1	Webbed fingers
PA37.00	Atresia of oesophagus with tracheo-oesophageal fistula	Q70.2	Fused toes
PA4..00	Other specified oesophageal anomalies	Q70.3	Webbed toes
PA40.00	Congenital dilatation of oesophagus	Q70.4	Polysyndactyly
PA42.00	Congenital diverticulum of oesophagus	Q70.9	Syndactyly, unspecified
PA45.00	Congenital oesophageal pouch	Q71.0	Congenital complete absence of upper limb(s)
PA4z.00	Other specified oesophageal anomaly NOS	Q71.1	Congenital absence of upper arm and forearm with hand present
PAy..00	Other specified upper alimentary tract anomaly	Q71.2	Congenital absence of both forearm and hand
PAz..00	Upper alimentary tract anomalies NOS	Q71.3	Congenital absence of hand and finger(s)
PAz1.00	Unspecified anomalies of oesophagus	Q71.4	Longitudinal reduction defect of radius
PAzz.00	Anomalies of upper alimentary tract NOS	Q71.5	Longitudinal reduction defect of ulna
PB3..11	Aganglionosis	Q71.6	Lobster-claw hand
PB30.00	Hirschsprung's disease	Q71.8	Other reduction defects of upper limb(s)
PB30z00	Hirschsprung's disease NOS	Q71.9	Reduction defect of upper limb, unspecified
PB33.12	Congenital aganglionic megacolon	Q72.0	Congenital complete absence of lower limb(s)
PB4..00	Intestinal fixation anomalies	Q72.3	Congenital absence of foot and toe(s)
PB4y.00	Other specified intestinal fixation anomaly	Q72.4	Longitudinal reduction defect of femur
PB4z.00	Intestinal fixation anomaly NOS	Q72.5	Longitudinal reduction defect of tibia
PB52.00	Duplication of intestine	Q72.7	Split foot
PB52000	Duplication of intestine, unspecified	Q72.9	Reduction defect of lower limb, unspecified
PB52z00	Duplication of intestine NOS	Q73.0	Congenital absence of unspecified limb(s)
PB54.00	Ectopic anus	Q73.1	Phocomelia, unspecified limb(s)
PB58.00	Persistent cloaca	Q73.8	Other reduction defects of unspecified limb(s)
PB58.11	Anal fusion	Q74.1	Congenital malformation of knee
PB58.12	Anal and urogenital canal fusion	Q74.2	Other congenital malformations of lower limb(s), including pelvic girdle
PB6..11	Bile duct anomalies	Q74.3	Arthrogryposis multiplex congenita
PB60200	Bile duct anomaly, unspecified	Q74.8	Other specified congenital malformations of limb(s)
PB61.00	Biliary atresia	Q74.9	Unspecified congenital malformation of limb(s)
PB61300	Congenital stricture of bile duct	Q75.0	Craniosynostosis
PB61400	Atresia of bile duct	Q75.1	Craniofacial dysostosis
PB61z00	Biliary atresia NOS	Q75.4	Mandibulofacial dysostosis
PB62.00	Congenital cystic liver disease	Q75.8	Other specified congenital malformations of skull and face bones
PB62.11	Congenital hepatic cyst	Q77.0	Achondrogenesis
PB62000	Congenital polycystic liver disease	Q77.1	Thanatophoric short stature
PB62100	Fibrocystic liver disease	Q77.2	Short rib syndrome
PB62z00	Congenital cystic liver disease NOS	Q77.3	Chondrodysplasia punctata
PB6yw00	Other congenital anomaly of liver	Q77.4	Achondroplasia
PB74.00	Annular pancreas	Q77.5	Dystrophic dysplasia
PB77.00	Pancreatic cyst, congenital	Q77.6	Chondroectodermal dysplasia
PC0..00	Anomalies of ovaries	Q77.7	Spondyloepiphyseal dysplasia
PC00.00	Congenital absence of ovary	Q77.8	Other osteochondrodysplasia with defects of growth of tubular bones and spine
PC00.11	Agenesis of ovary	Q77.9	Osteochondrodysplasia with defects of growth of tubular bones and spine, unspecified
PC0y.00	Other specified congenital anomalies of ovaries	Q78.0	Osteogenesis imperfecta
PC0z.00	Congenital anomalies of ovaries NOS	Q78.2	Osteopetrosis
PC11.11	Cyst of mesenteric remnant	Q78.3	Progressive diaphyseal dysplasia
PC2..00	Doubling of uterus	Q78.4	Enchondromatosis
PC20.00	Doubling of uterus, unspecified	Q78.5	Metaphyseal dysplasia
PC21.00	Didelphic uterus	Q79.4	Prune belly syndrome
PC22.00	Doubling of uterus, including cervix and vagina	Q79.5	Other congenital malformations of abdominal wall
PC2z.00	Doubling of uterus NOS	Q79.6	Ehlers-Danlos syndrome
PC3..00	Other anomalies of uterus	Q79.8	Other congenital malformations of musculoskeletal system
PC33.00	Bicornuate uterus	Q79.9	Congenital malformation of musculoskeletal system, unspecified
PC34.00	Uterus unicornis	Q80.0	Ichthyosis vulgaris
PC36.00	Fistulae involving uterus with digestive or urinary tract	Q80.1	X-linked ichthyosis
PC36z00	Fistula involving uterus with digestive or urinary tract NOS	Q80.2	Lamellar ichthyosis
PC3y.00	Other specified anomalies of uterus	Q80.3	Congenital bullous ichthyosiform erythroderma
PC3z.00	Anomalies of uterus NOS	Q80.4	Harlequin fetus
PC41300	Embryonic cyst of cervix	Q80.8	Other congenital ichthyosis
PC43.00	Rectovaginal fistula, congenital	Q80.9	Congenital ichthyosis, unspecified
PC4y400	Congenital absence of vagina	Q81.0	Epidermolysis bullosa simplex
PC4y411	Rudimentary vagina	Q81.1	Epidermolysis bullosa letalis
PC4y500	Agenesis of vagina	Q81.2	Epidermolysis bullosa dystrophica
PC4yB00	Atresia of vagina	Q81.8	Other epidermolysis bullosa
PC4yC00	Congenital vaginal cyst NEC	Q81.9	Epidermolysis bullosa, unspecified
PC4yv00	Other congenital anomaly of cervix	Q82.0	Hereditary lymphoedema
PC4yw00	Other congenital anomaly of vagina	Q82.1	Xeroderma pigmentosum
PC4yy00	Other congenital anomaly of clitoris	Q82.2	Mastocytosis
PC60.00	Hypospadias	Q82.3	Incontinentia pigmenti
PC60000	Hypospadias, penile	Q82.4	Ectodermal dysplasia (anhidrotic)
PC60100	Hypospadias, penoscrotal	Q82.9	Congenital malformation of skin, unspecified
PC60200	Hypospadias, perineal	Q86.0	Fetal alcohol syndrome (dysmorphic)
PC60300	Hypospadias, balanic	Q86.8	Other congenital malformation syndromes due to known exogenous causes
PC60311	Hypospadias, glanular	Q87.0	Congenital malformation syndromes predominantly affecting facial appearance
PC60312	Hypospadias, glandular	Q87.1	Congenital malformation syndromes predominantly associated with short stature
PC61.00	Epispadias	Q87.2	Congenital malformation syndromes predominantly involving limbs
PC71.00	Male pseudohermaphroditism	Q87.3	Congenital malformation syndromes involving early overgrowth
PC72.00	Female pseudohermaphroditism	Q87.4	Marfan syndrome
PCy1400	Aplasia of penis	Q87.5	Other congenital malformation syndromes with other skeletal changes
PCy2100	Hypoplasia of testis	Q87.8	Other specified congenital malformation syndromes, not elsewhere classified
PCyB.00	Doubling of vagina	Q89.0	Congenital malformations of spleen
PCyyz00	Other congenital anomaly of penis NOS	Q89.3	Situs inversus
PD00.00	Renal agenesis, unspecified	Q89.4	Conjoined twins
PD00000	Bilateral renal agenesis	Q90.0	Trisomy 21, meiotic nondisjunction
PD00z00	Renal agenesis, unspecified NOS	Q90.1	Trisomy 21, mosaicism (mitotic nondisjunction)
PD02.00	Congenital absence of kidney	Q90.2	Trisomy 21, translocation
PD02000	Bilateral congenital absence of kidneys	Q91.1	Trisomy 18, mosaicism (mitotic nondisjunction)
PD02z00	Congenital absence of kidney NOS	Q91.2	Trisomy 18, translocation
PD03.00	Hypoplasia of kidney	Q91.3	Edwards syndrome, unspecified
PD03000	Bilateral renal hypoplasia	Q91.4	Trisomy 13, meiotic nondisjunction
PD03011	Potter's syndrome	Q91.5	Trisomy 13, mosaicism (mitotic nondisjunction)
PD04.00	Dysplasia of kidney	Q91.6	Trisomy 13, translocation
PD04z00	Dysplasia of kidney NOS	Q91.7	Patau syndrome, unspecified
PD1..00	Congenital cystic kidney disease	Q92.0	Whole chromosome trisomy, meiotic nondisjunction
PD1..11	Congenital cystic renal disease	Q92.1	Whole chromosome trisomy, mosaicism (mitotic nondisjunction)
PD1..12	Fibrocystic kidney	Q92.2	Major partial trisomy
PD1..13	Polycystic kidney	Q92.3	Minor partial trisomy
PD1..14	Sponge kidney	Q92.4	Duplications seen only at prometaphase
PD11.00	Polycystic kidney disease	Q92.5	Duplications with other complex rearrangements
PD11000	Polycystic kidneys, infantile type	Q92.6	Extra marker chromosomes
PD11011	Autosomal recessive polycystic kidney disease	Q92.7	Triploidy and polyploidy
PD11100	Polycystic kidneys, adult type	Q92.8	Other specified trisomies and partial trisomies of autosomes
PD11111	Autosomal dominant polycystic kidney disease	Q92.9	Trisomy and partial trisomy of autosomes, unspecified
PD11z11	Cystic kidney disease NEC	Q93.0	Whole chromosome monosomy, meiotic nondisjunction
PD12.00	Medullary cystic disease	Q93.1	Whole chromosome monosomy, mosaicism (mitotic nondisjunction)
PD1y.00	Other specified congenital cystic kidney disease	Q93.2	Chromosome replaced with ring or dicentric
PD1yz00	Other congenital cystic kidney disease NOS	Q93.3	Deletion of short arm of chromosome 4
PD1z.00	Congenital cystic kidney disease NOS	Q93.4	Deletion of short arm of chromosome 5
PD2..00	Renal pelvis and ureter obstructive defects	Q93.5	Other deletions of part of a chromosome
PD23.00	Congenital hydronephrosis	Q93.7	Deletions with other complex rearrangements
PD23.11	Congenital dilated renal pelvis	Q93.8	Other deletions from the autosomes
PD26.00	Megaloureter - congenital	Q93.9	Deletion from autosomes, unspecified
PD2y.00	Other specified obstructive defect of renal pelvis or ureter	Q96.0	Karyotype 45,X
PD2z.00	Obstructive defect of renal pelvis or ureter NOS	Q96.1	Karyotype 46,X iso (Xq)
PD30.00	Accessory kidney	Q96.2	Karyotype 46,X with abnormal sex chromosome, except iso (Xq)
PD30.11	Duplication of kidney	Q96.3	Mosaicism, 45,X/46,XX or XY
PD30.12	Renal duplication NEC	Q96.4	Mosaicism, 45,X/other cell line(s) with abnormal sex chromosome
PD30.13	Supernumerary kidney	Q96.8	Other variants of Turner syndrome
PD35.00	Ectopic kidney	Q96.9	Turner syndrome, unspecified
PD4..00	Other specified ureter anomalies	Q97.0	Karyotype 47,XXX
PD40.00	Absent ureter	Q97.1	Female with more than three X chromosomes
PD44.00	Double ureter	Q97.2	Mosaicism, lines with various numbers of X chromosomes
PD44.11	Duplication of ureter	Q97.3	Female with 46,XY karyotype
PD45.00	Ectopic ureter	Q97.8	Other specified sex chromosome abnormalities, female phenotype
PD46.00	Anomalous ureter implantation	Q97.9	Sex chromosome abnormality, female phenotype, unspecified
PD4z.00	Other specified ureter anomaly NOS	Q98.0	Klinefelter syndrome karyotype 47,XXY
PD5..00	Exstrophy of urinary bladder	Q98.1	Klinefelter syndrome, male with more than two X chromosomes
PD5..11	Ectopia vesicae	Q98.2	Klinefelter syndrome, male with 46,XX karyotype
PD5..12	Ectopic bladder	Q98.3	Other male with ,XX karyotype
PD50.00	Ectopic bladder	Q98.4	Klinefelter syndrome, unspecified
PD50.11	Ectopia vesicae	Q98.5	Karyotype 47,XYY
PD5z.00	Exstrophy of urinary bladder NOS	Q98.6	Male with structurally abnormal sex chromosome
PD62.11	Congenital posterior urethral valves	Q98.7	Male with sex chromosome mosaicism
PD67.00	Congenital posterior urethral valves	Q98.8	Other specified sex chromosome abnormalities, male phenotype
PD7..00	Anomalies of urachus	Q98.9	Sex chromosome abnormality, male phenotype, unspecified
PD7y.00	Other specified anomalies of urachus	Q99.1	46,XX true hermaphrodite
PD7z.00	Anomalies of urachus NOS	Q99.2	Fragile X chromosome
PDy4.00	Congenital bladder diverticulum	Q99.8	Other specified chromosome abnormalities
PDz1.00	Unspecified anomaly of ureter	Q99.9	Chromosomal abnormality, unspecified
PDz3.00	Unspecified anomaly of urethra
PE...00	Certain congenital musculoskeletal deformities
PE...11	Congenital musculoskeletal deformities
PE51.00	Congenital talipes equinovarus
PE8..00	Other specified nonteratogenic anomalies
PE8y.00	Other nonteratogenic anomalies OS
PE8yz00	Other nonteratogenic anomaly NOS
PE8z.00	Nonteratogenic anomalies NOS
PE9..00	Other musc skeletal deformity
PE9..11	Other congenital musculoskeletal deformity
PEz..00	Congenital musculoskeletal deformity NOS
PF...00	Other congenital limb anomalies
PF0..00	Polydactyly - supernumerary digits
PF00.00	Supernumerary digits, unspecified
PF01.00	Accessory fingers
PF02.00	Accessory toes
PF02200	Other accessory toe
PF03.00	Accessory thumbs
PF0z.00	Polydactyly NOS
PF1..00	Syndactyly - webbing of digits
PF10.00	Syndactyly of multiple digits, unspecified
PF11.11	Webbed fingers
PF13.00	Syndactyly of toes without bone fusion
PF13.11	Webbed toes
PF14.11	Fused toes
PF15.00	Polysyndactyly
PF1z.00	Syndactyly NOS
PF1z.11	Polysyndactyly
PF1z.12	Symphalangism
PF2..00	Reduction deformity of upper limb
PF2..11	Arm reduction deformity
PF20.00	Congenital shortening of arm, unspecified
PF20.11	Brachymelia of arm
PF20100	Ectromelia of upper limb NOS
PF20200	Hemimelia of upper limb NOS
PF20z00	Unspecified congenital shortening of arm NOS
PF21.11	Congenital absence part of arm
PF21300	Transverse deficiency of arm, shoulder level(amelia)
PF21600	Transverse deficiency of arm, wrist level(hemimelia)
PF21611	Acheiria
PF21612	Rudimentary hand
PF21613	Congenital absence of hand
PF21z11	Agenesis of hand
PF22.00	Longitudinal deficiency of arm NEC
PF22z00	Longitudinal deficiency of arm NEC NOS
PF23.00	Congenital absence of upper arm and forearm with hand present
PF23.11	Complete phocomelia of upper limb
PF3..00	Reduction deformity of lower limb
PF3..11	Leg reduction deformity
PF30000	Ectromelia of lower limb NOS
PF30100	Hemimelia of lower limb NOS
PF31100	Transverse deficiency lower limb - ankle level
PF31112	Hemimelia - ankle level
PF31500	Transverse deficiency lower limb - knee level
PF31511	Hemimelia - knee level
PF32.00	Longitudinal reduction deformity of lower limb NEC
PF33.00	Congenital absence of thigh and lower leg with foot present
PF33.11	Complete phocomelia of lower limb
PF3A.00	Split foot
PF3y.00	Other specified reduction deformities of lower limb
PF3z.00	Reduction deformity of lower limb NOS
PF4..00	Reduction deformity of unspecified limb
PF40.00	Congenital absence of limb NOS
PF41.00	Amelia of unspecified limb
PF44.00	Phocomelia of unspecified limb
PF45.00	Congenital amputation of unspecified limb
PF46.00	Longitudinal reduction deformity of unspecified limb
PF4y.00	Other specified reduction deformities of unspecified limb
PF4y000	Brachymelia NOS
PF4z.00	Reduction deformity of unspecified limb NOS
PF4z.13	Hypoplasia of limb NOS
PF58.00	Congenital cleft hand
PF58.11	Lobster-claw hand
PF5G.00	Congenital complete absence of upper limb(s)
PF6..00	Other lower limb and pelvic girdle anomalies
PF60.00	Lower limb anomaly, unspecified
PF67500	Lobster claw foot
PF6C000	Congenital undergrowth of proximal part of limb
PF6C100	Congenital undergrowth of distal part of limb
PF6E.00	Congenital absence of thigh and lower leg with foot present
PF6v.00	Other congenital anomalies of lower leg
PF6yz00	Other lower limb and pelvic girdle anomaly NOS
PFy..00	Other specified anomalies of unspecified limb
PFy0.00	Arthrogryposis multiplex congenita
PFyz.00	Other anomaly of unspecified limb NOS
PFz..00	Congenital anomaly of unspecified limb NOS
PG...00	Other congenital musculoskeletal anomalies
PG03.00	Craniosynostosis
PG04.00	Craniofacial dysostosis
PG04.11	Crouzon's disease
PG04.12	Trigorhinophalangeal dysplasia
PG09.00	Premature cranial suture closure
PG0D.00	Mandibulofacial dysostosis
PG0D.12	Treacher - Collins syndrome
PG41.00	Achondroplasia
PG41.13	Achondroplastic dwarf
PG42.00	Multiple enchondromata
PG42.11	Enchondromatosis
PG42.12	Ollier's disease
PG42.18	Dyschondroplasia
PG44.00	Other specified dwarfing syndromes
PG44000	Diastrophic dwarfism
PG44011	Diastrophic dysplasia
PG44200	Thanatophoric dwarfism
PG44211	Thanatophoric dysplasia
PG44z00	Other dwarfing syndromes NOS
PG45.15	Metaphyseal dysplasia
PG46.00	Spondyloepiphyseal dysplasia
PG46000	Spondyloepiphyseal dysplasia congenita
PG47.11	Multiple congenital exostosis
PG48.00	Diaphyseal aclasis
PG4B000	Achondrogenesis
PG4C.00	Chondrodysplasia punctata
PG51.00	Osteogenesis imperfecta
PG51.11	Vrolik's disease
PG51.12	Eddowe's syndrome
PG51.13	Adair-Dighton syndrome
PG51.14	Lobstein's syndrome
PG51.15	Van der Hoeve's syndrome
PG51.16	Brittle bone disease
PG51000	Fragilitas ossium
PG51100	Osteopsathyrosis
PG51200	Osteogenesis imperfecta - unclassifiable
PG51z00	Osteogenesis imperfecta NOS
PG52.00	Osteopetrosis
PG52.12	Marble bones
PG55.00	Chondroectodermal dysplasia
PG55.11	Ellis - Van Creveld syndrome
PG5z.11	Osteochondrodysplasia
PG6..00	Anomalies of diaphragm
PG61.00	Congenital diaphragmatic hernia
PG61.11	Congenital defect of diaphragmatic NEC
PG6y.00	Other specified anomalies of diaphragm
PG6z.00	Diaphragm anomalies NOS
PG7..00	Abdominal wall anomalies
PG70.00	Exomphalos
PG71.00	Gastroschisis
PG72.00	Prune belly syndrome
PG7y.00	Other specified anomaly of abdominal wall
PG7z.00	Abdominal wall anomaly NOS
PGW..00	Osteochondrodysplasia with defect growth of tubular bone and spine unspecified
PGy..00	Other specified muscle, tendon and fascia anomaly
PGy2.00	Ehlers-Danlos syndrome
PGyy.00	Other specified other anomalies of muscle, tendon and fascia
PGyyz00	Other anomaly of tendon, fascia or muscle NOS
PGyz.00	Other muscle, tendon or fascia anomalies NOS
PGz..00	Congenital musculoskeletal anomalies NOS
PGz..11	Congenital deformity of musculoskeletal system NEC
PGz2.00	Unspecified anomaly of bones
PGz3.00	Unspecified anomaly of cartilage
PH0..00	Hereditary oedema of legs
PH00.00	Congenital lymphoedema
PH01.00	Hereditary trophoedema
PH0z.00	Hereditary oedema of legs NOS
PH1..00	Ichthyosis congenita
PH10.00	Congenital ichthyosis, unspecified
PH11.00	Harlequin fetus
PH13.00	Collodion baby
PH14.00	Ichthyosis vulgaris
PH1y.00	Other specified ichthyosis congenita
PH1z.00	Ichthyosis congenita NOS
PH30.00	Congenital ectodermal dysplasia
PH32200	Xeroderma pigmentosum
PH32300	Incontinentia pigmenti
PH32311	Bloch - Sulzberger syndrome
PH3y200	Epidermolysis bullosa
PH3y212	Koebner's disease
PH3y700	Epidermolysis bullosa simplex
PH3y800	Epidermolysis bullosa letalis
PH3y900	Epidermolysis bullosa dystrophica
PH3z.00	Integument anomalies NOS
PHy..00	Other specified integument anomaly
PHz..00	Integument anomalies NOS
PJ00.00	Trisomy 21, meiotic nondisjunction
PJ01.00	Trisomy 21, mosaicism
PJ01.11	Trisomy 21, mitotic nondisjunction
PJ10.00	Trisomy 13, meiotic nondisjunction
PJ11.00	Trisomy 13, mosaicism
PJ20.00	Trisomy 18, meiotic nondisjunction
PJ21.00	Trisomy 18, mosaicism
PJ22.00	Trisomy 18, translocation
PJ22.11	Partial trisomy 18 in Edward's syndrome
PJ30.00	Antimongolism syndrome
PJ30.11	Deletion of long arm of chromosome 21
PJ31.00	Cri-du-chat syndrome
PJ31.11	Deletion of short arm of chromosome 5
PJ32.00	Deletion of short arm of chromosome 4
PJ32.11	Wolff - Hirschorn syndrome
PJ33.00	Other deletions of part of a chromosome
PJ33z00	Other deletion of part of a chromosome NOS
PJ36.00	Whole chromosome monosomy, meiotic nondisjunction
PJ37.00	Whole chromosome monosomy, mosaicism
PJ37z00	Whole chromosome monosomy, mosaicism NOS
PJ38.00	Chromosome replaced with ring or dicentric
PJ38.11	Chromosome replaced with dicentric
PJ38.12	Chromosome replaced with ring
PJ3y.00	Other deletions from the autosomes
PJ3z.00	Monosomies and deletions from the autosomes NOS
PJ5..00	Other condition due to autosomal anomaly
PJ50y00	Other specified whole chromosome trisomy syndrome
PJ50z00	Whole chromosome trisomy syndrome NOS
PJ51000	Major partial trisomy
PJ51100	Minor partial trisomy
PJ52.00	Trisomies of autosomes NEC
PJ52000	Duplications seen only at prometaphase
PJ52100	Duplications with other complex rearrangements
PJ52200	Extra marker chromosomes
PJ52z00	Trisomy of autosomes NEC NOS
PJ5y.00	Other specified conditions due to autosomal anomalies
PJ5z.00	Unspecified conditions due to autosomal anomalies
PJ5z.11	Aneuploidy NEC
PJ63.00	Turner's syndrome
PJ63100	Turner's phenotype, karyotype 45X
PJ63200	Turner's phenotype, karyotype 46X iso (Xq)
PJ63300	Turner's phenotype, karyotype 46X with abnormal sex chromosome, except iso (Xq)
PJ63500	Turner's phenotype, mosaicism, 45X/other cell line with abnormal sex chromosome
PJ63600	Turner's phenotype, other variant karyotypes
PJ63z00	Turner's syndrome NOS
PJ63z11	Bonnevie-Ullrich syndrome NOS
PJ63z12	Ovarian dwarfism NEC
PJ70.00	Klinefelter's phenotype, karyotype 47XXY
PJ72.00	Klinefelter's syndrome, male with 46XX karyotype
PJX..00	Sex chromosome abnormality, male phenotype, unspecified
PJy..00	Other sex chromosome anomaly
PJy2.00	XXX syndrome
PJy2.11	Triple X female
PJy2.12	Karyotype 47, XXX
PJy3.00	XXY syndrome
PJy4.00	Female with more than three X chromosomes
PJy5.00	Mosaicism, lines with various numbers of X chromosomes
PJy6.00	Male with structurally abnormal sex chromosome
PJyy.00	Other specified sex chromosome anomaly
PJyy100	46XX true hermaphrodite
PJyy200	Fragile X chromosome
PJyy300	Karyotype 47,XYY
PJyyz00	Other sex chromosome abnormality NOS
PJyz.00	Sex chromosome anomaly NOS
PJz0.00	Mosaicism NOS
PJz1.00	Additional chromosome NOS
PJz2.00	Deletion of chromosome NOS
PJzz.00	Conditions due to anomaly of unspecified chromosome NOS
PK...00	Other and unspecified congenital anomalies
PK0..00	Anomalies of spleen
PK0y.00	Other specified anomalies of spleen
PK0z.00	Anomalies of spleen NOS
PK3..00	Situs inversus
PK30.00	Situs inversus, unspecified
PK30.11	Transposition of viscera unspecified
PK34.00	Situs inversus with levocardia
PK3z.00	Situs inversus NOS
PK4..00	Conjoined twins
PK4z.00	Conjoined twins NOS
PK6..00	Other hamartoses NEC
PK6y.00	Other specified hamartoses NEC
PK6z.00	Hamartoses NOS
PK7..00	Multiple congenital anomalies NOS
PK7z.00	Multiple congenital anomalies NOS
PK8..00	Congenital malformation syndromes due to known exogenous causes
PK80.00	Fetal alcohol syndrome
PKy0.00	Multiple system congenital anomalies NEC
PKy2.00	Marfan's syndrome
PKy5.00	Congenital malformation syndromes affecting facial appearance
PKy5C00	Treacher Collins syndrome
PKy5z00	Congenital malformation syndrome affecting facial appearance NOS
PKy6.00	Congenital malformation syndromes associated with short stature
PKy6z00	Congenital malformation syndrome associated with short stature NOS
PKy7.00	Congenital malformation syndromes involving limbs
PKy7z00	Congenital malformation syndrome involving limbs NOS
PKy8.00	Congenital malformation syndromes with other skeletal changes
PKyz.12	Local gigantism NEC
Pyu0100	[X]Other congenital hydrocephalus
Pyu0400	[X]Unspecified spina bifida with hydrocephalus
Pyu0600	[X]Other specified congenital malformations of spinal cord
Pyu1100	[X]Other congenital malformations of lacrimal apparatus
Pyu1200	[X]Other anophthalmos
Pyu1300	[X]Other congenital lens malformations
Pyu1400	[X]Other congenital malformations of iris
Pyu1600	[X]Other congenital malformations of anterior segment of eye
Pyu1800	[X]Other specified congenital malformations of eye
Pyu1B00	[X]Malformation of ear with impairment of hearing, unspecified
Pyu2100	[X]Other congenital malformations of cardiac septa
Pyu2200	[X]Other congenital malformations of pulmonary valve
Pyu2500	[X]Other specified congenital malformations of the heart
Pyu2700	[X]Other congenital malformations of pulmonary artery
Pyu2F00	[X]Congenital malformations of cardiac chambers and connections
Pyu2G00	[X]Congenital malformation of tricuspid valve, unspecified
Pyu3000	[X]Other congenital malformations of nose
Pyu3400	[X]Other congenital malformations of lung
Pyu3500	[X]Other specified congenital malformations of respiratory system
Pyu4.00	[X]Cleft lip and cleft palate
Pyu4100	[X]Unspecified cleft palate with cleft lip, bilateral
Pyu5000	[X]Other congenital malformations of tongue
Pyu5700	[X]Congenital absence, atresia and stenosis of other specified parts of small intestine
Pyu5E00	[X]Other congenital malformations of liver
Pyu5F00	[X]Other congenital malformations of pancreas and pancreatic duct
Pyu6400	[X]Other congenital malformations of vagina
Pyu6700	[X]Other specified hypospadias
Pyu6A00	[X]Other congenital malformations of penis
Pyu7000	[X]Other cystic kidney diseases
Pyu7200	[X]Other congenital malformations of ureter
Pyu8700	[X]Other reduction defects of upper limb(s)
Pyu8C00	[X]Other specified congenital malformations of limb(s)
Pyu8M00	[X]Other congenital malformations of the musculoskeletal system
Pyu9000	[X]Other congenital ichthyosis
Pyu9100	[X]Other epidermolysis bullosa
PyuA100	[X]Other deletions of part of a chromosome
PyuA500	[X]Other variants of Turner's syndrome
PyuA900	[X]Other specified chromosome abnormalities
Q007111	Fetal alcohol syndrome
Q400.00	Congenital rubella
Q401.00	Congenital cytomegalovirus infection
Q402300	Congenital toxoplasmosis
Q48y500	Megalencephaly

## Sheet: Minor congenital anomalies
Readcode	Readcode_description	ICD10	ICD10_description
F4G2z00	Endocrine exophthalmos NOS	H04.6	Dacryocystocele
F4G3.00	Other exophthalmic conditions	H05.2	Dysthyroid exophthalmos
F4G3000	Exophthalmos in other unspecified condition	I42.9	Cardiomyopathy
F4G3z00	Other exophthalmic condition NOS	I51.7	Cardiomegaly
F4G4100	Hypertelorism of orbit	K40.9	Unilateral or unspecified inguinal hernia, without obstruction or gangrene
G55..00	Cardiomyopathy	L05.9	Sacral dimple
G554.00	Other primary cardiomyopathies	N44	Testicular torsion
G554z00	Other primary cardiomyopathy NOS	N47	Redundant prepuce, phimosis and paraphimosis
G55z.00	Cardiomyopathy NOS	P83.5	Hydrocele of testis
G5y3.00	Cardiomegaly	Q04.6	Single congenital cerebral cyst
G5y3500	Cardiac hypertrophy NOS	Q07.8	Other specified congenital malformations of nervous system
G5y3z00	Cardiomegaly NOS	Q10.1	Congenital ectropion
G771.00	Non-neoplastic naevus	Q10.2	Congenital entropion
G771z00	Non-neoplastic naevus NOS	Q10.3	Other congenital malformations of eyelid
Gyu5P00	[X]Other cardiomyopathies	Q10.5	Stenosis or stricture of lacrimal duct
J09y200	Hypertrophy of tongue	Q13.5	Blue sclera
J30..00	Inguinal hernia	Q17.0	Accesorry auricle
J30y.00	Inguinal hernia unspecified	Q17.1	Macrotia
J30y300	Bilateral recurrent inguinal hernia unspecified	Q17.2	Microtia/small ears
J30yz00	Unspecified inguinal hernia NOS	Q17.3	Other mishapen ear
J30z.00	Inguinal hernia NOS	Q17.4	Misplaced ear
K282.00	Torsion of testis	Q17.5	Bat ear, prominent, proturberant ear
K282000	Torsion of testis unspecified	Q17.9	Unspecified and minor malformation of ear
K282z00	Torsion of testis NOS	Q18.0	Sinus, fistula or cyst of branchial cleft
M061.00	Pilonidal cyst with no abscess	Q18.1	Preauricular sinus or cyst
P2...00	Other nervous system congenital anomalies	Q18.2	Other branchial cleft malformations
P240.00	Congenital cerebral cyst	Q18.4	Macrostomia
P240.11	Congenital intracerebral cyst	Q18.5	Microstomia
P240z00	Congenital cerebral cyst NOS	Q18.6	Macrocheilia
P241.00	Macroencephaly	Q18.7	Microcheilia
P241.13	Macrocephaly	Q18.8	Other specified congenital malformations of face and neck
P2x..00	Other specified nervous system anomalies	Q18.9	Congenital malformation of face and neck, unspecified
P2xz.00	Other specified nervous system anomalies NOS	Q21.1	Atrial septal defect
P345000	Blue sclera	Q25.0	Patent ductus arteriosus if GA < 37 weeks
P361.00	Congenital eyelid deformity	Q25.4	Other congenital malformations of aorta
P361200	Congenital entropion	Q25.6	Peripheral pulmonary artery stenosis
P361300	Congenital ectropion	Q26.1	Persistent left superior vena cava
P361z00	Congenital eyelid deformity NOS	Q27.0	Congenital absence and hypoplasia of umbilical artery
P362.00	Other specified congenital eyelid anomalies	Q32.0	Congenital tracheomalacia
P362z00	Other specified congenital eyelid anomalies NOS	Q32.2	Congenital bronchomalacia
P41..00	Accessory ear auricle	Q33.0	Congenital cystic lung
P41..11	Polyotia	Q33.1	Accessory lobe of lung
P410.00	Supernumerary ear	Q35.7	Cleft uvula
P414.00	Other ear appendage or tag	Q38.1	Ankyloglossia
P414.11	Other ear appendage	Q38.2	Macroglossia
P414.12	Other ear tag	Q38.5	Congenital malformation of palate, not elsewhere classified
P41z.00	Accessory ear auricle NOS	Q40.0	Congenital hypertrophic pyloric stenosis
P42..00	Other specified ear anomalies	Q40.1	Congenital hiatus hernia
P421.00	Macrotia - abnormally big ears	Q40.2	Other specified congenital malformations of stomach
P421.11	Congenital big ears	Q43.0	Meckel diverticulum
P422.00	Microtia - abnormally small ears	Q43.2	Other congenital functional disorders of colon
P422.11	Congenital small ears	Q43.8	Other specified congenital malformations of intestine
P42z.00	Other specified ear anomalies NOS	Q44.4	Choledochal cyst
P42z600	Misplaced ears	Q45.8	Other specified congenital malformations of digestive system
P444.00	Preauricular cyst	Q50.1	Developmental ovarian cyst
P4y0.00	Macrocheilia	Q50.2	Congenital torsion of ovary
P4y0.11	Lip hypertrophy	Q50.5	Embryonic cyst of broad ligament
P4y1.00	Microcheilia	Q52.3	Imperforate hymen
P4y2.00	Macrostomia	Q52.5	Fusion of labia
P4y3.00	Microstomia	Q52.7	Other congenital malformations of vulva
P550.00	Atrial septal defect NOS	Q53	Undescended testicle
P550.12	Interatrial septal defect NEC	Q53.0	Unspecified ectopic testis
P55y.11	Other specified atrial septal defect	Q54.4	Congenital chordee
P72..00	Other anomalies of aorta	Q55.2	Other congenital malformations of testis and scrotum
P720.00	Anomaly of aorta, unspecified	Q61.0	Congenital single renal cyst
P72z.00	Other anomalies of aorta NOS	Q62.7	Congenital vesico-uretero-renal reflux
P72zz00	Other anomaly of aorta NOS	Q63.3	Hyperplastic and giant kidney
P74z500	Persistent left superior vena cava	Q65.3	Clicking hip, subluxation or unstable hip
P75..00	Absence or hypoplasia of the umbilical artery	Q65.4	Congenital subluxation of hip, bilateral
P83yB00	Congenital bronchomalacia	Q65.5	Congenital subluxation of hip, unspecified
P84..00	Congenital cystic lung	Q65.6	Unstable hip
P840.00	Congenital cystic lung disease, unspecified	Q66.1	Talipes calcaneovarus
P841.00	Congenital polycystic lung	Q66.2	Metatarsus varus
P841.12	Multiple congenital bronchogenic cysts	Q66.3	Other congenital varus deformities of feet
P84y.00	Other specified congenital cystic lung	Q66.4	Talipes calcaneovalgus
P84z.00	Congenital cystic lung NOS	Q66.5	Congenital pes planus
P86y200	Accessory lobe of lung	Q66.6	Other congenital valgus deformities of feet
P902.11	Cleft uvula	Q66.7	Pes cavus
P909.00	Cleft uvula	Q66.8	Other congenital deformities of feet
PA0..00	Tongue tie - ankyloglossia	Q66.9	Congenital deformity of feet, unspecified
PA0..11	Ankyloglossia	Q67.0	Facial asymmetry
PA0..12	Tongue tie	Q67.1	Compression facies
PA14.00	Macroglossia	Q67.2	Dolichocephaly
PA5..00	Congenital hypertrophic pyloric stenosis	Q67.3	Plagiocephaly – head/skull asymmetry
PA6..00	Congenital hiatus hernia	Q67.4	Other congenital deformities of skull, face and jaw
PA7..00	Other specified stomach anomalies	Q67.40	Depressions in skull, lacunar skull, temporal flattening
PA7z.00	Other specified stomach anomaly NOS	Q67.5	Congenital deformity of spine
PB...00	Other congenital digestive system anomaly	Q67.8	Other congenital deformities of chest
PB0..00	Meckel's diverticulum	Q68.0	Congenital deformity of sternocleidomastoid muscle
PB0..12	Persistent vitelline duct	Q68.1	Congenital deformity of hand
PB00.00	Meckel's diverticulum, unspecified	Q68.2	Congenital deformity of knee
PB03.00	Persistent omphalomesenteric duct	Q68.3	Congenital bowing of femur
PB03.11	Persistent vitelline duct	Q68.4	Congenital bowing of tibia and fibula
PB0z.00	Meckel's diverticulum NOS	Q68.5	Congenital bowing of long bones of leg, unspecified
PBy..00	Other specified digestive system anomalies	Q74.0	Other congenital malformations of upper limb(s), including shoulder girdle
PByz.00	Other specified digestive system anomalies NOS	Q75.2	Hypertelorism
PBz..00	Digestive system anomalies NOS	Q75.3	Macrocephalus
PC04.00	Developmental ovarian cyst	Q76.0	Spina bifida occulta
PC05.00	Congenital torsion of ovary	Q76.4	Other congenital malformations of spine, not associated with scoliosis
PC42.00	Imperforate hymen	Q76.5	Cervical rib
PC4yD11	Fusion of labia	Q76.6	Other congenital malformations of ribs
PC4yx00	Other congenital anomaly of vulva	Q76.7	Congenital malformation of sternum
PC5..00	Undescended testicle	Q82.5	Congenital non-neoplastic naevus
PC50.00	Cryptorchidism	Q82.8	Other specified congenital malformations of skin
PC50z00	Cryptorchidism NOS	Q83.3	Accessory nipples
PC51.00	Ectopic testis	Q84.5	Enlarged or hypertrophic nails
PC5z.00	Undescended testicle NOS	Q84.6	Other congenital malformations of nails
PC5z.12	Maldescent of testicle	Q89.9	Congenital malformation, unspecified
PC62.00	Congenital chordee	Q95	Balanced chromosomal rearrangements
PD47.00	Congenital vesico-uretero-renal reflux	R01.1	Cardiac murmur, unspecified
PE0..00	Skull, face and jaw congenital deformities	R16.0	Hepatomegaly
PE04.00	Dolichocephaly	R16.1	Splenomegaly
PE05.00	Plagiocephaly
PE05.11	Asymmetric head
PE0z.00	Skull, face or jaw congenital deformities NOS
PE2..00	Congenital spine deformity
PE20.00	Congenital spine deformity, unspecified
PE2z.00	Congenital spine deformity NOS
PE30100	Bilateral congenital dislocation of hip
PE4..11	Congenital leg bone bowing
PE42.00	Congenital bowing of femur
PE43.00	Congenital bowing of tibia and fibula
PE44.00	Congenital bowing of long leg bone, unspecified
PE50.00	Congenital talipes varus
PE50.12	Congenital clubfoot - varus
PE52.00	Metatarsus primus varus
PE5y.00	Other specified varus feet deformity
PE5y000	Congenital talipes calcaneovarus
PE5yz00	Other specified varus foot deformity NOS
PE5z.00	Varus foot deformity NOS
PE60.11	Congenital clubfoot - valgus
PE61.00	Congenital pes planus
PE61.11	Congenital flat foot
PE61.14	Spastic flat foot
PE62.00	Congenital talipes calcaneovalgus
PE6y.00	Other valgus foot deformities
PE6yz00	Other valgus foot deformity NOS
PE6z.00	Valgus foot deformity NOS
PE71.00	Talipes cavus
PE72.00	Congenital pes cavus
PE7y.00	Other specified foot deformity
PE7yz00	Other specified foot deformity NOS
PE8y100	Congenital chest wall deformity NEC
PE8y111	Congenital thoracic wall deformity NEC
PF2y.00	Other specified reduction deformities of upper limb
PF2z.00	Reduction deformity of upper limb NOS
PF5..00	Other upper limb and shoulder anomaly
PF50.00	Upper limb anomaly, unspecified
PF5A.00	Other failure of differentiation, skeletal tissues of arm
PF5s.00	Other congenital anomalies of hand
PF5t.00	Other congenital anomalies of wrist
PF5u.00	Other congenital anomalies of forearm
PF5uz00	Other congenital anomaly forearm NOS
PF5v.11	Cubitus NOS
PF5w.00	Other congenital anomalies of shoulder
PF5x.00	Other congenital anomalies of whole arm
PF5y.00	Other upper limb and shoulder anomaly OS
PF5yz00	Other upper limb and shoulder anomaly NOS
PF5z.00	Upper limb or shoulder anomaly NOS
PF6w.00	Other congenital anomalies of upper leg
PF6y.00	Other lower limb anomalies
PG0..00	Skull and face bone anomalies
PG0..12	Skull and face bone anomalies
PG05.00	Hypertelorism
PG0H.00	Macrocephaly
PG0y.00	Other specified skull or face bone anomaly
PG0yz00	Other anomaly of skull or face bone NOS
PG0z.00	Skull or face bone anomaly NOS
PG1..00	Anomalies of spine
PG10.00	Anomaly of spine, unspecified
PG17.00	Spina bifida occulta
PG1u.00	Congenital anomalies of cervical vertebrae NEC
PG1uz00	Congenital anomaly of cervical vertebrae NEC NOS
PG1v.00	Congenital anomalies of thoracic vertebrae NEC
PG1vz00	Congenital anomaly of thoracic vertebrae NEC NOS
PG1w.00	Congenital anomalies of lumbar vertebrae NEC
PG1wz00	Congenital anomaly of lumbar vertebra NEC NOS
PG1y.00	Other anomaly of spine
PG1yz00	Other anomaly of spine NOS
PG1z.00	Anomalies of spine NOS
PG2..00	Cervical rib
PG3x.00	Other congenital anomalies of ribs
PG3y.00	Other congenital anomalies of sternum
PG3z.11	Anomalies of thoracic cage unspecified
PH...11	Congenital skin anomalies
PH3..00	Other specified skin anomalies
PH3y.00	Other congenital skin anomalies
PH3yz00	Other congenital skin anomaly NOS
PH54.00	Congenital onychauxis
PH63.00	Accessory nipple
PH65.00	Supernumerary nipple
PHz0.11	Congenital dermal defect
PHz2.00	Unspecified congenital anomalies of nail
PHz2.11	Congenital deformity of nail
PJ53.00	Balanced rearrangements and structural markers NEC
Pyu0300	[X]Other specified congenital malformations of brain
Pyu1D00	[X]Other specified congenital malformations of ear
Pyu1F00	[X]Other specified congenital malformations of face and neck
Pyu2600	[X]Other congenital malformations of aorta
Pyu5100	[X]Congenital malformations of palate, not elsewhere classified
Pyu7300	[X]Other specified congenital malformations of kidney
Pyu8100	[X]Other congenital varus deformities of feet
Pyu8200	[X]Other congenital valgus deformities of feet
Pyu8300	[X]Other congenital deformities of feet
Pyu8400	[X]Other congenital deformities of skull, face and jaw
Pyu8A00	[X]Other congenital malformations of upper limb(s), including shoulder girdle
Pyu8D00	[X]Other specified congenital malformations of skull and face bones
Pyu8F00	[X]Other congenital malformations of ribs
Pyu9.00	[X]Other congenital malformations
Pyu9200	[X]Other specified congenital malformations of skin
Pyu9B00	[X]Other specified congenital malformations
Q476.00	Congenital hydrocele
R052.00	[D]Heart murmur, functional and undiagnosed
R052.11	[D]Functional bruit
R052100	[D]Heart murmur, undiagnosed
R052200	[D]Heart murmur, benign
R052300	[D]Heart murmur, innocent
R052311	[D]Innocent childhood heart murmur
R052z00	[D]Heart murmur, functional or undiagnosed NOS
R091.00	[D]Hepatomegaly
R091000	[D]Liver enlargement
R091z00	[D]Hepatomegaly NOS
R092.00	[D]Splenomegaly
R092000	[D]Spleen enlargement
R092z00	[D]Splenomegaly NOS
